# Supplementary material for: Gender Differences in the Psychopathology of Obesity: How Relevant Is the Role of Binge Eating Behaviors?
Source: Brain Sci. 2022 Jul 21;12(7):955. doi: 10.3390/brainsci12070955 (PMC9321462; doi:10.3390/brainsci12070955)
Supplement: Supplementary file 1 [file brainsci-12-00955-s001.zip]

Archive with 1 entries (1 files):
- brainsci-1798109-supplementary.pdf
